# Supplementary material for: Combined Effects of Sulfamethoxazole and Erythromycin on a Freshwater Microalga, Raphidocelis subcapitata: Toxicity and Oxidative Stress
Source: Antibiotics (Basel). 2021 May 13;10(5):576. doi: 10.3390/antibiotics10050576 (PMC8153177; doi:10.3390/antibiotics10050576)
Supplement: Supplementary file 1 [file antibiotics-10-00576-s001.zip]

Archive with 1 entries (1 files):
- antibiotics-1208155-supplementary.pdf
